# Supplementary material for: Comparison of Growth Inhibition and Clonogenic Assays for Assessing Radiotherapy Responses in Breast Cancer Cell Lines
Source: Cancers (Basel). 2026 May 29;18(11):1777. doi: 10.3390/cancers18111777 (PMC13256728; doi:10.3390/cancers18111777)
Supplement: Supplementary file 1 [file cancers-18-01777-s001.zip]

Archive with 1 entries (1 files):
- cancers-4245502-supplementary.pdf
